# Supplementary material for: Unlocking HDR-mediated nucleotide editing by identifying high-efficiency target sites using machine learning
Source: Sci Rep. 2019 Feb 26;9:2788. doi: 10.1038/s41598-019-39142-0 (PMC6391469; doi:10.1038/s41598-019-39142-0)
Supplement: Supplementary file 2 — Dataset 1 [file 41598_2019_39142_MOESM2_ESM.xlsx]

## Sheet: 252024_1_data_set_7125383_pkhxy
Id	hdr_efficiency	oligo_arm2_A	oligo_arm2_T	oligo_arm2_C	oligo_arm2_G	oligo_arm2_AA	oligo_arm2_AT	oligo_arm2_AC	oligo_arm2_AG	oligo_arm2_TA	oligo_arm2_TT	oligo_arm2_TC	oligo_arm2_TG	oligo_arm2_CA	oligo_arm2_CT	oligo_arm2_CC	oligo_arm2_CG	oligo_arm2_GA	oligo_arm2_GT	oligo_arm2_GC	oligo_arm2_GG	guide_A	guide_T	guide_C	guide_G	guide_AA	guide_AT	guide_AC	guide_AG	guide_TA	guide_TT	guide_TC	guide_TG	guide_CA	guide_CT	guide_CC	guide_CG	guide_GA	guide_GT	guide_GC	guide_GG
gene_1	0.166667	18.4615	15.3846	30.7692	35.3846	0	9.23077	12.3077	15.3846	0	6.15385	9.23077	15.3846	18.4615	6.15385	15.3846	18.4615	15.3846	9.23077	24.6154	21.5385	20	0	40	40	0	0	10	10	0	0	0	0	20	0	10	5	0	0	20	20
gene_2	0.142857	24.6154	21.5385	24.6154	29.2308	21.5385	6.15385	0	18.4615	3.07692	3.07692	15.3846	21.5385	12.3077	18.4615	18.4615	0	9.23077	15.3846	15.3846	18.4615	40	5	35	20	15	5	0	15	0	0	0	5	15	0	20	0	5	0	15	0
gene_3	0.525424	20	18.4615	36.9231	24.6154	3.07692	3.07692	3.07692	30.7692	6.15385	0	21.5385	9.23077	24.6154	24.6154	24.6154	0	6.15385	9.23077	21.5385	9.23077	0	35	55	10	0	0	0	0	0	10	25	0	0	25	15	10	0	0	10	0
gene_4	0.142857	27.6923	18.4615	20	33.8462	24.6154	6.15385	3.07692	18.4615	6.15385	3.07692	6.15385	21.5385	6.15385	15.3846	12.3077	6.15385	18.4615	9.23077	18.4615	21.5385	40	25	20	15	20	10	5	5	5	0	5	10	10	5	5	0	5	5	5	0
gene_5	0.230769	20	21.5385	27.6923	30.7692	6.15385	6.15385	9.23077	18.4615	3.07692	9.23077	9.23077	18.4615	9.23077	18.4615	21.5385	6.15385	21.5385	9.23077	15.3846	15.3846	20	35	20	25	0	5	10	5	0	20	0	15	10	5	0	0	5	5	10	5
gene_6	0.266667	23.0769	29.2308	27.6923	20	18.4615	9.23077	6.15385	9.23077	6.15385	18.4615	21.5385	12.3077	9.23077	21.5385	18.4615	6.15385	12.3077	6.15385	9.23077	12.3077	20	40	25	15	10	5	0	5	5	10	15	5	5	10	5	5	0	15	0	0
gene_7	0	38.4615	26.1538	21.5385	13.8462	33.8462	9.23077	9.23077	21.5385	15.3846	12.3077	21.5385	3.07692	21.5385	15.3846	6.15385	0	3.07692	15.3846	6.15385	3.07692	25	40	15	20	0	20	0	5	0	20	10	10	15	0	0	0	5	0	5	5
gene_8	0	16.6667	23.3333	23.3333	36.6667	3.33333	3.33333	6.66667	20	0	6.66667	10	26.6667	20	23.3333	3.33333	0	10	13.3333	26.6667	23.3333	30	15	30	25	0	10	5	10	0	0	5	10	25	5	0	0	5	0	15	5
gene_9	0.333333	21.5385	15.3846	29.2308	33.8462	3.07692	3.07692	3.07692	33.8462	3.07692	0	9.23077	18.4615	18.4615	12.3077	24.6154	0	18.4615	15.3846	18.4615	15.3846	40	15	15	30	15	0	5	15	5	0	0	10	5	5	5	0	15	10	5	0
gene_10	0	23.0769	18.4615	23.0769	35.3846	6.15385	9.23077	9.23077	18.4615	3.07692	0	12.3077	21.5385	18.4615	15.3846	9.23077	3.07692	18.4615	12.3077	12.3077	27.6923	25	15	25	35	5	5	0	15	5	0	5	5	10	0	10	5	5	10	5	10
gene_11	0.5	23.0769	12.3077	20	44.6154	12.3077	6.15385	3.07692	24.6154	6.15385	0	3.07692	15.3846	12.3077	6.15385	15.3846	3.07692	12.3077	12.3077	18.4615	46.1538	45	20	5	30	25	5	0	15	5	5	0	10	0	0	0	0	15	5	5	5
gene_12	1	29.2308	21.5385	18.4615	30.7692	18.4615	12.3077	3.07692	21.5385	9.23077	9.23077	18.4615	6.15385	12.3077	9.23077	9.23077	6.15385	18.4615	9.23077	6.15385	27.6923	20	25	25	30	5	0	5	5	0	5	15	5	5	5	5	10	5	15	0	10
gene_13	0	52.3077	16.9231	15.3846	15.3846	61.5385	18.4615	12.3077	12.3077	12.3077	0	9.23077	9.23077	15.3846	6.15385	6.15385	3.07692	15.3846	9.23077	3.07692	3.07692	15	30	10	45	0	0	0	15	0	15	10	5	0	10	0	0	15	5	0	20
gene_14	0	16.9231	26.1538	16.9231	40	6.15385	9.23077	3.07692	15.3846	6.15385	6.15385	3.07692	36.9231	3.07692	21.5385	6.15385	3.07692	18.4615	15.3846	18.4615	24.6154	15	15	40	30	0	0	0	15	0	0	0	15	15	10	15	0	0	0	25	0
gene_15	0	29.2308	35.3846	12.3077	23.0769	21.5385	12.3077	3.07692	21.5385	18.4615	18.4615	12.3077	21.5385	6.15385	15.3846	0	0	12.3077	24.6154	6.15385	3.07692	25	40	30	5	0	20	5	0	15	15	5	5	10	5	15	0	0	0	0	0
gene_16	0.684211	16.9231	32.3077	20	30.7692	0	12.3077	9.23077	12.3077	9.23077	15.3846	15.3846	21.5385	12.3077	12.3077	3.07692	12.3077	9.23077	24.6154	12.3077	15.3846	25	15	30	30	0	10	5	10	5	0	5	5	10	5	5	10	10	0	15	0
gene_17	0.4	23.0769	23.0769	27.6923	26.1538	6.15385	0	12.3077	27.6923	12.3077	9.23077	12.3077	9.23077	18.4615	21.5385	9.23077	6.15385	9.23077	15.3846	21.5385	6.15385	30	15	30	25	5	0	5	20	10	0	5	0	5	15	0	5	10	0	15	0
gene_18	0.166667	15.3846	23.0769	32.3077	29.2308	6.15385	0	9.23077	15.3846	3.07692	3.07692	27.6923	9.23077	12.3077	24.6154	15.3846	12.3077	9.23077	15.3846	12.3077	21.5385	20	10	25	45	0	5	0	10	0	0	0	10	10	5	5	5	5	0	20	20
gene_19	1	38.4615	12.3077	18.4615	30.7692	33.8462	6.15385	9.23077	24.6154	3.07692	3.07692	6.15385	12.3077	12.3077	9.23077	9.23077	6.15385	27.6923	6.15385	12.3077	15.3846	30	15	20	35	10	10	5	5	0	0	0	15	5	0	5	10	10	5	10	5
gene_20	0.111111	13.8462	20	21.5385	44.6154	3.07692	3.07692	3.07692	18.4615	0	3.07692	9.23077	27.6923	9.23077	18.4615	9.23077	6.15385	12.3077	15.3846	21.5385	36.9231	45	15	25	15	25	0	10	10	0	0	10	5	15	5	0	0	5	5	5	0
gene_21	1	23.0769	26.1538	26.1538	24.6154	18.4615	6.15385	9.23077	12.3077	3.07692	18.4615	12.3077	18.4615	18.4615	12.3077	12.3077	6.15385	6.15385	15.3846	15.3846	12.3077	15	40	15	30	10	0	0	5	0	15	15	10	0	10	0	5	5	15	0	5
gene_22	0.285714	24.6154	27.6923	29.2308	18.4615	9.23077	12.3077	18.4615	9.23077	9.23077	18.4615	9.23077	15.3846	15.3846	18.4615	18.4615	6.15385	15.3846	6.15385	9.23077	6.15385	35	20	35	10	15	5	10	0	10	0	5	5	5	10	15	5	5	5	0	0
gene_23	0	23.0769	23.0769	15.3846	38.4615	6.15385	12.3077	9.23077	18.4615	3.07692	9.23077	9.23077	24.6154	21.5385	9.23077	0	0	15.3846	12.3077	12.3077	33.8462	15	35	30	20	0	5	5	5	0	10	15	5	15	15	0	0	0	0	10	10
gene_24	0.5	15.3846	15.3846	41.5385	27.6923	9.23077	0	12.3077	9.23077	3.07692	6.15385	12.3077	9.23077	6.15385	15.3846	33.8462	24.6154	12.3077	9.23077	24.6154	9.23077	15	15	20	50	0	10	0	5	0	0	0	15	0	5	0	10	15	0	20	15
gene_25	0	33.8462	27.6923	20	18.4615	33.8462	9.23077	9.23077	15.3846	18.4615	12.3077	12.3077	12.3077	12.3077	15.3846	6.15385	3.07692	3.07692	15.3846	12.3077	6.15385	35	15	25	25	5	10	10	10	5	0	5	5	15	0	0	5	10	5	5	5
gene_26	0	33.8462	27.6923	20	18.4615	33.8462	9.23077	9.23077	15.3846	18.4615	12.3077	12.3077	12.3077	12.3077	15.3846	6.15385	3.07692	3.07692	15.3846	12.3077	6.15385	35	15	25	25	5	10	10	10	5	0	5	5	15	0	0	5	10	5	5	5
gene_27	0.454545	16.9231	29.2308	27.6923	26.1538	6.15385	9.23077	6.15385	12.3077	9.23077	9.23077	24.6154	12.3077	12.3077	27.6923	9.23077	6.15385	6.15385	12.3077	12.3077	21.5385	15	30	30	25	0	0	5	10	0	10	15	5	5	15	5	5	10	5	0	5
gene_28	0.333333	16.9231	16.9231	21.5385	44.6154	0	9.23077	6.15385	18.4615	3.07692	0	9.23077	21.5385	18.4615	6.15385	12.3077	6.15385	12.3077	18.4615	12.3077	43.0769	35	15	20	30	10	5	0	15	0	0	10	5	10	5	5	0	15	5	5	5
gene_29	0	24.6154	13.8462	18.4615	43.0769	15.3846	3.07692	9.23077	21.5385	6.15385	0	3.07692	18.4615	15.3846	12.3077	6.15385	0	12.3077	12.3077	15.3846	46.1538	45	10	30	15	20	0	10	10	0	0	5	5	15	10	5	0	10	0	5	0
gene_30	0.4	16.9231	26.1538	36.9231	20	9.23077	6.15385	9.23077	9.23077	3.07692	9.23077	27.6923	12.3077	15.3846	18.4615	27.6923	9.23077	6.15385	15.3846	9.23077	9.23077	25	30	35	10	5	5	10	5	10	5	10	0	5	15	15	0	0	5	0	5
